# Supplementary material for: ALS/FTD-Linked Mutation in FUS Suppresses Intra-axonal Protein Synthesis and Drives Disease Without Nuclear Loss-of-Function of FUS
Source: Neuron. 2018 Nov 21;100(4):816–830.e7. doi: 10.1016/j.neuron.2018.09.044 (PMC6277851; doi:10.1016/j.neuron.2018.09.044)
Supplement: Table S1. List of Genes with Altered Expression in Spinal Cords of Mutant FUS Mice; Related to Figure 5C [file mmc2.xlsx]

## Sheet: Sheet1
Supplemental Table S1: Genes with altered expression in spinal cords of mutant FUS mice					Lopez-Erauskin et al.
Gene name	Locus	FPKM in Control mice	FPKM in FUS mutant mice	Ratio FUS mutant/control mice	q-value
0610010K14Rik	chr11:70048705-70051416	37.0625	31.7188	0.855819	0.0249706
0610011F06Rik	chr17:26012444-26014108	32.2318	27.3432	0.84833	0.0136058
0610031J06Rik	chr3:88128944-88132553	38.1412	33.9402	0.889857	0.0355771
1110007C09Rik	chr13:49298319-49311395	27.903	23.9399	0.857969	0.0430091
1110008P14Rik	chr2:32234620-32237435	154.449	130.933	0.847743	0.00267992
1110032A04Rik	chr3:69623460-69663818	10.0247	11.8088	1.17797	0.0232876
1110035M17Rik	chr11:95561419-95574068	6.71322	4.4767	0.666848	0.0274757
1500015A07Rik	chr18:61886043-61887907	2.22348	2.91853	1.3126	0.0274757
1700020I14Rik	chr2:119420031-119426480	52.8595	60.011	1.13529	0.0102785
1700023F06Rik	chr11:103060260-103079746	3.74498	2.72627	0.72798	0.0455322
1700037H04Rik	chr2:130972060-130985756	50.5165	42.7066	0.845399	0.00267992
1700049G17Rik	chr7:28692410-28714449	1.63648	1.96481	1.20063	0.03918
1810013D10Rik	chr5:53658344-53669779	29.5707	25.8214	0.873209	0.0460218
1810027O10Rik	chr11:69652026-69653060	74.2862	62.7785	0.84509	0.0176875
1810058I24Rik	chr6:35202698-35212059	30.6	26.385	0.862255	0.0168144
2210016L21Rik	chr5:115392210-115398549	98.9511	89.4157	0.903635	0.0413615
2310001A20Rik	chr2:150408816-150434259	34.748	38.521	1.10858	0.0457346
2310016M24Rik	chr15:99556048-99558567	77.2022	64.9228	0.840945	0.00267992
2310022B05Rik	chr8:127159655-127187269	41.8049	37.7603	0.903251	0.032041
2310044H10Rik	chr7:51745307-51751883	113.45	96.3858	0.849588	0.00267992
2410018M08Rik	chr5:130371592-130379492	4.04114	4.82266	1.19339	0.0269049
2510002D24Rik	chr16:18836672-18840206	9.85252	8.24172	0.836509	0.038882
2610101N10Rik	chr9:95357312-95412415	12.3366	13.6808	1.10896	0.0355771
2700060E02Rik	chr14:20570478-20643045	42.4895	49.2033	1.15801	0.00637387
2700089E24Rik	chr6:133055256-133057764	69.5614	77.3426	1.11186	0.0274757
2810468N07Rik	chr17:25707755-25711988	41.9455	36.4837	0.869788	0.00923629
2900097C17Rik	chr2:156213798-156218715	52.1459	61.3822	1.17712	0.00267992
3110003A17Rik	chr10:17731066-17743058	12.0365	14.5743	1.21084	0.0395126
3110057O12Rik	chr3:40698198-40740229	3.91822	5.03171	1.28418	0.00267992
5430437P03Rik	chr8:73920753-73928671	68.6392	62.0621	0.904179	0.0487931
6330512M04Rik	chr7:149512014-149558164	8.06277	6.89023	0.854574	0.0114907
9330117O12	chr18:54771397-54799524	7.19034	8.47945	1.17928	0.0384511
A130077B15Rik	chr10:122002078-122006947	1.87021	2.4341	1.30151	0.0185209
A930038C07Rik	chr6:65621604-65656924	2.46557	3.03435	1.23069	0.00786111
AA987161	chr13:67690375-67710644	2.81345	3.42609	1.21775	0.00786111
Abca2	chr2:25284193-25304059	100.867	89.6633	0.888926	0.00637387
Abcb7	chrX:101475903-101609185	11.8318	13.2483	1.11972	0.032041
Abhd4	chr14:54873803-54888844	75.5601	65.6289	0.868566	0.00267992
Abi3	chr11:95685813-95707045	19.8018	16.4039	0.828404	0.00267992
Abl1	chr2:31544075-31659747	16.8267	15.0199	0.892623	0.0208088
Acsl3,Utp14b	chr1:78654399-78704318	99.343	110.644	1.11376	0.0192845
Actb	chr5:143664794-143668403	424.208	383.238	0.90342	0.0293215
Actr2	chr11:19962306-20012954	50.0141	55.8142	1.11597	0.0168144
Ada	chr2:163552319-163575913	2.69349	1.52592	0.566522	0.00267992
Adal	chr2:120967876-120982414	10.6943	12.2566	1.14609	0.0349684
Adam10	chr9:70526807-70628036	24.8982	28.0389	1.12614	0.0126906
Adam15	chr3:89143561-89153932	49.7565	43.5341	0.874943	0.00267992
Adamts1	chr16:85794072-85803360	4.49435	3.85651	0.85808	0.0245808
Adamtsl4	chr3:95480126-95491781	15.4941	12.9812	0.837816	0.00267992
Adat3,Scamp4	chr10:80065624-80078528	28.417	24.5663	0.864493	0.00463934
Adrm1	chr2:179906292-179910988	23.7395	20.6805	0.871143	0.0240944
Adss	chr1:179693308-179726640	49.4933	55.3807	1.11895	0.0192845
Aebp1	chr11:5761868-5778259	17.0574	14.5973	0.855775	0.0102785
Aes	chr10:81022304-81029109	559.592	495.569	0.88559	0.00463934
Aff1	chr5:104183180-104284341	7.69182	6.62737	0.861613	0.00267992
Agpat1	chr17:34742805-34752916	56.6575	50.1122	0.884476	0.0114907
Agt	chr8:127080486-127093607	168.726	148.853	0.882217	0.00267992
AI314180	chr4:58812902-58925597	21.4662	23.6171	1.1002	0.0460218
AI413582	chr17:27700713-27702672	60.2673	52.4562	0.870392	0.0308003
AI504432	chr3:106842421-106857240	4.1649	4.81338	1.1557	0.0249706
AI837181	chr19:5425143-5427316	46.3596	40.6551	0.876951	0.0144388
AI854517	chr7:86644911-86679289	4.08161	3.4545	0.846357	0.0343284
Aig1	chr10:13372514-13588636	25.7886	22.5157	0.873087	0.0457346
Akap17b	chrX:34148177-34185409	4.69748	5.3405	1.13689	0.0343284
Akap9	chr5:3928185-4080204	10.8724	12.25	1.12671	0.0102785
Akr1b3	chr6:34253929-34267489	3.54848	2.68741	0.757341	0.03044
Aldoa	chr7:133938747-133943961	974.058	878.915	0.902323	0.037971
Alg3	chr16:20605530-20610822	12.355	10.1732	0.823408	0.00267992
Anapc11	chr11:120459734-120469512	18.1145	14.7477	0.814138	0.00267992
Ankrd9	chr12:112213562-112217231	6.84543	5.78818	0.845554	0.0232876
Anxa11	chr14:26661640-26706290	5.68572	4.77212	0.839317	0.0256341
Anxa3	chr5:97222403-97274987	14.1122	11.9224	0.844829	0.0176875
Ap2s1	chr7:17323792-17334639	167.855	149.672	0.891674	0.0232876
Aplnr	chr2:84976516-84980080	5.55423	4.64986	0.837175	0.0114907
Aplp1	chr7:31219998-31230601	696.35	627.343	0.900902	0.0327467
Apoa1bp	chr3:87860444-87862417	89.5443	78.1185	0.872401	0.00786111
Apoe	chr7:20281592-20284515	2620.01	2270.51	0.866604	0.00267992
Apoo	chrX:91612448-91662431	23.4513	30.4304	1.2976	0.00463934
Appl1	chr14:27732173-27783737	17.5481	19.4454	1.10812	0.0345523
Arf5	chr6:28373639-28376499	75.4579	65.5929	0.869265	0.00637387
Arfgef1	chr1:10127587-10222751	20.2303	22.3271	1.10365	0.0435934
Arhgap25	chr6:87409378-87483229	2.44037	1.90631	0.781156	0.0345523
Arhgdia	chr11:120438548-120442934	130.098	113.943	0.875824	0.00267992
Arid4b	chr13:14156058-14291870	11.5565	12.8771	1.11427	0.0408875
Arl1	chr10:88194158-88205947	92.6033	103.444	1.11707	0.038882
Arl2	chr19:6134388-6141137	129.986	114.438	0.880387	0.00786111
Arl4d	chr11:101526854-101529146	27.8304	19.6608	0.706451	0.00267992
Armcx4	chrX:131221057-131232311	8.51613	9.47981	1.11316	0.0289169
Armcx5,Gprasp1	chrX:132277230-132338007	149.915	167.974	1.12046	0.0144388
Arpc1b	chr5:145875124-145889055	14.9609	11.9515	0.798849	0.00267992
Arpc5l	chr2:38863658-38871392	60.2943	67.5659	1.1206	0.0225318
Arrdc2	chr8:73359036-73363619	20.901	14.864	0.711162	0.00267992
Arxes1	chrX:132567905-132569485	10.4457	12.128	1.16105	0.0405339
Arxes2	chrX:132528358-132529898	32.7076	38.9691	1.19144	0.00267992
Asna1	chr8:87541829-87549177	94.8993	85.5114	0.901075	0.0343284
Aspg	chr12:113344893-113365784	2.82639	2.01312	0.712258	0.00267992
Aspscr1	chr11:120534286-120570760	27.567	24.5295	0.889814	0.0457346
Atf6b	chr17:34784124-34792017	21.1119	18.7528	0.888257	0.0349684
Atg2a	chr19:6241667-6262304	10.956	9.7703	0.891776	0.032041
Atg9a	chr1:75177439-75188497	41.8846	37.5898	0.897461	0.0185209
Atn1	chr6:124692561-124706505	54.1159	49.2125	0.909391	0.0413615
Atp11b	chr3:35653059-35755198	26.7791	30.0121	1.12073	0.0176875
Atp11c	chrX:57476466-57657156	8.71871	10.0112	1.14824	0.0102785
Atp2b1	chr10:98377785-98488777	24.7058	28.4032	1.14966	0.00267992
Atp5d	chr10:79605059-79608563	303.596	265.417	0.874244	0.00267992
Atp5g1	chr11:95934106-95937008	84.2257	69.9988	0.831086	0.00267992
Atp6v0b	chr4:117556934-117559934	183.739	163.742	0.891166	0.0126906
Atp6v1f	chr6:29417782-29420509	142.387	126.78	0.89039	0.0289169
Atp8a1	chr5:68009379-68238670	42.5653	46.893	1.10167	0.037971
Atr	chr9:95755968-95852063	3.53963	4.06909	1.14958	0.0185209
Atrx	chrX:102992955-103124711	16.4906	18.3531	1.11294	0.0245808
B230206F22Rik	chrX:100756248-100819093	8.97033	10.3028	1.14854	0.0151411
B2m	chr2:121945843-122011925	384.231	339.487	0.883549	0.00463934
B930041F14Rik	chr4:155068450-155070592	29.8056	25.6261	0.859775	0.00267992
Bag3	chr7:135667096-135690493	31.4005	28.2773	0.900537	0.0491775
Bai1	chr15:74346625-74419894	37.7005	33.832	0.897389	0.0114907
Bbs5	chr2:69485311-69505626	10.1546	11.952	1.177	0.028261
BC018242	chr9:21742717-21753351	27.47	24.5758	0.894641	0.0384511
BC029214	chr2:25315007-25316614	19.6276	16.6323	0.847393	0.033244
BC030336	chr7:127821133-127878368	15.0677	16.999	1.12817	0.0144388
BC037034	chr5:138700885-138713982	37.7494	32.9226	0.872136	0.0114907
Bcam	chr7:20341486-20355881	11.1179	9.5258	0.856798	0.0208088
Bcar1	chr8:114234374-114267749	24.7815	21.6917	0.875318	0.00786111
Bckdha	chr7:26414870-26443780	35.7543	31.1792	0.872041	0.0102785
Bcl2l1	chr2:152606403-152657418	58.436	50.7005	0.867624	0.00267992
Begain	chr12:110270391-110306427	57.9161	52.121	0.89994	0.0217516
Beta-s	chr7:110975036-110976442	346.884	225.736	0.650754	0.00267992
Bfsp2	chr9:103325907-103382658	11.9997	10.3003	0.85838	0.0395126
Bmyc	chr2:25562398-25563239	71.8159	59.0935	0.822847	0.00267992
Bola3	chr6:83299477-83308386	60.394	49.7577	0.823885	0.00267992
Brsk2	chr7:149135655-149190148	51.3591	114.155	2.22268	0.00267992
Brwd3	chrX:105937546-106029694	1.55256	1.86944	1.2041	0.0256341
Btbd2	chr10:80105361-80119816	29.9393	26.9824	0.901237	0.0423782
C030046I01Rik	chr10:79372797-79379675	47.8964	42.3414	0.884021	0.00786111
C130022K22Rik	chr6:91828046-91849842	15.9753	18.2346	1.14142	0.0338517
C1qa	chr4:136451830-136454759	160.868	140.407	0.872809	0.00267992
C1qb	chr4:136436060-136442092	155.326	122.582	0.789192	0.00267992
C1qc	chr4:136445716-136448829	140.847	114.156	0.810496	0.00267992
C1ql1	chr11:102800577-102807775	14.3994	11.9075	0.826944	0.0151411
C1qtnf4	chr2:90725942-90730683	29.8306	25.5402	0.856175	0.0114907
C1qtnf5,Mfrp	chr9:43909852-43917270	19.0423	16.4914	0.86604	0.0395126
C3	chr17:57343395-57367559	41.9053	34.2221	0.816653	0.00267992
C4a	chr17:34946036-34960399	4.22763	3.5652	0.843309	0.00923629
C4b	chr17:34865325-34880842	40.5199	33.3666	0.823462	0.00267992
C530028O21Rik	chr6:124946737-124953117	64.1554	58.0654	0.905074	0.0413615
Cacna1e	chr1:156239648-156573050	7.81579	8.68506	1.11122	0.0274757
Calcrl	chr2:84170782-84265423	3.50836	4.09139	1.16618	0.0308003
Camk2n2	chr16:20611673-20645988	181.607	160.992	0.886486	0.0408875
Camk4	chr18:33098694-33355421	4.31356	4.82495	1.11855	0.0355771
Canx	chr11:50107458-50139175	123.234	135.624	1.10054	0.0308003
Capg	chr6:72494432-72512974	10.9681	7.75046	0.706637	0.00267992
Capn11	chr17:45767152-45796258	1.28645	1.75558	1.36467	0.0199461
Capns1	chr7:30971960-30980067	282.341	257.557	0.91222	0.049695
Car8	chr4:8068639-8166188	1.37632	1.6608	1.2067	0.0413615
Card10	chr15:78605565-78633472	6.23126	5.37879	0.863195	0.0185209
Carns1	chr19:4164323-4175479	20.234	18.0097	0.890071	0.0225318
Cbx3	chr6:51420614-51433703	4.21557	5.19764	1.23296	0.031187
Ccdc101	chr7:133792822-133816293	12.7986	10.8203	0.845428	0.03918
Ccdc132	chr6:3448392-3553531	19.1646	21.3536	1.11422	0.0405339
Ccdc41	chr10:94151534-94253081	19.0292	21.2621	1.11734	0.0442187
Ccdc47	chr11:106060669-106077681	49.4304	57.9784	1.17293	0.00267992
Ccdc88a	chr11:29273774-29410811	12.8188	14.2875	1.11457	0.0192845
Ccdc92	chr5:125314801-125342591	120.568	108.593	0.900678	0.0245808
Ccdc97	chr7:26496135-26504072	21.9554	19.5432	0.890132	0.03918
Cck	chr9:121398941-121404807	67.0808	58.6632	0.874516	0.0256341
Ccl3	chr11:83461344-83462880	7.32979	5.44172	0.742411	0.0232876
Ccl6	chr11:83395562-83437195	5.14966	3.90381	0.758071	0.0144388
Ccne1	chr7:38883002-38892509	11.371	14.2764	1.25551	0.00267992
Cd14	chr18:36884720-36886308	4.81582	3.22712	0.670108	0.00267992
Cd151	chr7:148653260-148657380	37.0216	32.5139	0.878241	0.0168144
Cd37	chr7:52489001-52494209	7.0925	5.1354	0.724061	0.00267992
Cd47	chr16:49855766-49911796	16.4168	18.7155	1.14002	0.0338517
Cd52	chr4:133649452-133650988	31.4146	23.8908	0.7605	0.00267992
Cd53	chr3:106561778-106593067	5.43553	4.54332	0.835856	0.0240944
Cd68	chr11:69477872-69479564	35.5131	25.8908	0.729049	0.00267992
Cd81	chr7:150218525-150253835	526.703	474.509	0.900904	0.0199461
Cd84	chr1:173769827-173820849	3.4223	2.87336	0.839599	0.0345523
Cdh10	chr15:18750083-18943989	12.451	14.2142	1.14161	0.0136058
Cdh11	chr8:105156894-105309011	14.4686	16.112	1.11358	0.0452348
Cdh7	chr1:111880313-112035578	4.97119	5.82403	1.17156	0.0225318
Cdh9	chr15:16707855-16786532	1.3606	1.74922	1.28562	0.0358935
Cdkn1a	chr17:29227930-29237667	33.0426	25.6785	0.777133	0.00267992
Cdr1	chrX:58436420-58438733	19.2216	24.8216	1.29134	0.00267992
Cebpa	chr7:35904311-35906951	5.36185	4.39557	0.819786	0.0102785
Cenpb	chr2:131003024-131005748	56.3272	49.6504	0.881464	0.00637387
Cep290	chr10:99950922-100051893	4.21672	4.96544	1.17756	0.031187
Cfl1	chr19:5490454-5494031	619.689	551.412	0.889821	0.00637387
Chchd1	chr14:21521233-21523647	62.7873	71.4689	1.13827	0.0455322
Chchd10	chr10:75398317-75400479	213.714	180.032	0.842397	0.00267992
Cherp	chr8:74967778-74999132	20.2533	17.9217	0.884878	0.0298681
Chl1	chr6:103460869-103683029	17.4461	19.5481	1.12049	0.0151411
Chordc1	chr9:18096710-18118444	43.2457	50.8978	1.17694	0.00267992
Chpf	chr1:75471143-75476046	31.6657	27.1887	0.858617	0.00463934
Chpf2	chr5:24092567-24098304	15.01	13.1844	0.878374	0.033244
Cic	chr7:26067197-26079167	26.7722	23.8512	0.890894	0.0151411
Cisd3	chr11:97547265-97549939	23.539	19.7863	0.840575	0.0256341
Ckb	chr12:112907565-112910549	1160.75	1003.8	0.864786	0.00267992
Clasrp	chr7:20166391-20189817	40.9209	36.1836	0.884233	0.0151411
Cldn11	chr3:31048841-31063248	214.718	192.157	0.894927	0.0102785
Cldn14	chr16:93919275-94009082	8.40727	6.95715	0.827516	0.031187
Clpp	chr17:57129686-57135794	46.08	40.4349	0.877493	0.0217516
Clu	chr14:66587319-66600382	675.876	581.443	0.860281	0.00267992
Cmtm3	chr8:106864493-106871572	11.943	9.84445	0.824286	0.00637387
Cmtm5	chr14:55555306-55558114	141.232	120.999	0.856739	0.00267992
Cmtm7	chr9:114665953-114691111	3.41314	2.14568	0.628653	0.00463934
Cnksr3	chr10:3134303-3227479	4.25583	3.35329	0.787929	0.00267992
Cntfr	chr4:41604528-41644123	78.3859	68.9883	0.880111	0.00637387
Cntn6	chr6:104443037-104813399	9.05266	10.2423	1.13141	0.0461708
Cntnap4	chr8:115093942-115406607	7.90224	8.86975	1.12243	0.0461708
Cntnap5c	chr17:57908992-58549765	1.56806	2.01207	1.28316	0.0114907
Col11a1	chr3:113733457-113923244	11.4589	13.0738	1.14093	0.00786111
Col19a1	chr1:24264521-24594276	2.1711	2.62944	1.21111	0.00267992
Col25a1	chr3:129883762-130302801	6.22742	6.99264	1.12288	0.0400892
Col4a3bp	chr13:97312689-97410122	28.9178	32.0631	1.10877	0.0395126
Col5a2	chr1:45431175-45560127	2.79651	3.25082	1.16246	0.0240944
Col6a3	chr1:92663434-92740548	1.26176	1.06417	0.843401	0.0478759
Commd4	chr9:57002847-57006106	41.9865	36.7829	0.876065	0.0376497
Comt	chr16:18348366-18479166	46.1281	40.0149	0.867473	0.0263162
Coro1b	chr19:4148662-4154035	44.3635	37.9578	0.855609	0.00267992
Coro2b	chr9:62267298-62384851	52.1372	46.2127	0.886367	0.0102785
Coro6	chr11:77277414-77283003	55.7453	49.9156	0.895423	0.0400892
Cox6a1	chr5:115795662-115798964	733.708	630.164	0.858876	0.00267992
Cox8a	chr19:7289647-7292106	680.314	601.184	0.883686	0.00923629
Cpne6	chr14:56129284-56136268	63.1552	55.9807	0.886399	0.00923629
Crip2	chr12:114378446-114383717	39.8898	32.8438	0.823363	0.00267992
Crlf2	chr5:109983727-109988012	11.0124	8.99459	0.816769	0.0102785
Cryab	chr9:50560862-50564738	337.006	304.772	0.904352	0.0293215
Csf1	chr3:107543965-107563387	20.8477	18.3458	0.879992	0.0102785
Csf1r	chr18:61265225-61290793	36.0361	32.0987	0.890737	0.0136058
Csf3r	chr4:125701902-125722219	3.8946	3.2918	0.845222	0.0308003
Csrnp1	chr9:119880283-119893776	2.86011	2.1998	0.769131	0.0102785
Csrp1	chr1:137625773-137648806	361.792	329.608	0.911043	0.0455322
Cst3	chr2:148697467-148701204	2081.09	1766.61	0.848887	0.00267992
Cst7	chr2:150396150-150404680	9.13897	6.59387	0.721511	0.00267992
Ctbp1	chr5:33590371-33617653	77.0446	69.6319	0.903787	0.0338517
Ctdsp1	chr1:74438182-74443859	18.1624	15.8449	0.872401	0.0102785
Cth	chr3:157557211-157588027	1.59534	2.13847	1.34045	0.0467153
Ctsd	chr7:149561820-149573775	557.867	483.759	0.867158	0.00267992
Ctsh	chr9:89949104-89970933	19.4626	16.5706	0.851407	0.00637387
Ctxn1	chr8:4257645-4259274	21.6564	18.7674	0.866598	0.0293215
Cul4b	chrX:35884797-35929373	14.8206	16.5056	1.11369	0.0413615
Cuta	chr17:27074916-27076423	117.762	95.6291	0.812054	0.00267992
Cx3cr1	chr9:119957810-119977400	19.2197	16.9116	0.87991	0.0151411
Cxcl14	chr13:56390005-56397912	47.6246	41.7423	0.876486	0.00786111
Cxcl16	chr11:70267735-70279701	2.70896	2.11014	0.778948	0.033244
Cxx1a	chrX:50945665-50946940	32.796	29.0321	0.885233	0.0455322
Cxx1c	chrX:50911098-50912311	228.666	206.639	0.903672	0.0308003
Cxxc4	chr3:133899458-133925053	8.52049	9.51983	1.11729	0.0472116
Cyb5r3	chr15:82983931-83002638	69.3663	60.6073	0.873728	0.00267992
Cyba	chr8:124948670-124956840	16.9764	12.8374	0.756191	0.00267992
Cyld	chr8:91220926-91275844	14.8154	16.3035	1.10044	0.0487931
Cyp2d22	chr15:82200956-82210690	31.0833	27.1324	0.872893	0.00786111
Cyth4	chr15:78427476-78452449	7.30103	6.00041	0.821858	0.00267992
D3Ertd751e	chr3:41546539-41562861	11.8271	13.5965	1.14961	0.0114907
Dbndd2	chr2:164311639-164318823	114.152	102.464	0.89761	0.0185209
Dclre1b	chr3:103604527-103613310	3.44713	2.91928	0.846873	0.0364446
Dcun1d5	chr9:7184565-7207031	28.0213	32.4848	1.15929	0.0151411
Ddit4	chr10:59412422-59414518	36.3248	28.8402	0.793953	0.00267992
Ddit4l	chr3:137286635-137291296	5.12664	5.95615	1.1618	0.0461708
Ddr1	chr17:35818511-35841084	48.4701	43.6049	0.899625	0.0249706
Ddx1	chr12:13226112-13255980	84.9532	93.3856	1.09926	0.0452348
Ddx54	chr5:121063138-121084244	12.2855	10.986	0.894225	0.0491775
Ddx6	chr9:44412974-44448814	23.994	26.773	1.11582	0.0199461
Depdc7	chr2:104561943-104582958	3.86399	4.98937	1.29125	0.00786111
Dgki	chr6:36796021-37249976	5.84252	6.68967	1.145	0.0298681
Dgkk	chrX:6356431-6525489	2.73989	3.3859	1.23578	0.00267992
Dhcr24	chr4:106233642-106261718	58.2525	51.6873	0.887298	0.00786111
Dhcr7	chr7:151009071-151034315	19.3022	17.0217	0.881853	0.0249706
Dhrs1	chr14:56357856-56364521	99.328	88.0375	0.886331	0.0144388
Dhrs3	chr4:144482729-144517548	12.5585	10.2091	0.812924	0.00637387
Dhx29	chr13:113718000-113759395	8.40855	9.56932	1.13805	0.0263162
Dld	chr12:32016426-32036302	81.8342	92.9553	1.1359	0.00267992
Dmpk	chr7:19669197-19679169	9.13415	7.62315	0.834577	0.00267992
Dmwd	chr7:19661548-19668124	36.2642	32.5971	0.898878	0.033244
Dnajb4	chr3:151846918-151873263	32.7897	37.3205	1.13818	0.00923629
Dnajc7	chr11:100444149-100481482	90.4456	102.614	1.13454	0.00267992
Dos	chr10:79579280-79602112	67.6861	60.2874	0.890691	0.03044
Dpf2	chr19:5897134-5912866	24.9372	22.0743	0.885196	0.0249706
Dpm2	chr2:32426377-32429091	47.2925	41.7372	0.882533	0.0461708
Dpp10	chr1:125228714-125942136	20.0383	22.1418	1.10497	0.0484044
Dpysl5	chr5:31014267-31101742	14.546	12.7768	0.878372	0.00267992
Dvl3	chr16:20517136-20532260	17.9354	15.792	0.880493	0.0176875
Dync2h1	chr9:6928502-7177046	4.64189	5.21174	1.12276	0.0217516
Dynlrb1	chr2:155062268-155076013	382.006	341.588	0.894195	0.0144388
Dynlt3	chrX:9231395-9240109	134.289	151.08	1.12504	0.00786111
Dzip3	chr16:48924340-48994225	19.9525	22.2024	1.11276	0.0317581
Ech1	chr7:29610356-29617258	59.5679	52.9611	0.889088	0.033244
Ecm1	chr3:95538070-95543492	4.68469	3.46422	0.739477	0.00267992
Edem3	chr1:153602503-153669458	13.3877	15.0694	1.12562	0.0151411
Eef1a1	chr9:78326260-78329531	382.93	343.978	0.898279	0.0176875
Eef1g	chr19:9041530-9052670	57.6176	65.6229	1.13894	0.00463934
Egr1	chr18:35020860-35024610	17.0086	13.7948	0.811049	0.00267992
Egr3	chr14:70477251-70479964	3.05211	2.27079	0.744007	0.03918
Eid1	chr2:125453182-125549884	67.508	75.9815	1.12552	0.0160795
Eif2s1	chr12:79963058-79987997	12.2548	14.1129	1.15162	0.0126906
Eif4a2	chr16:23107551-23127803	182.448	199.864	1.09546	0.0491775
Eif4e	chr3:138189154-138220563	24.2165	27.4431	1.13324	0.0102785
Elovl1	chr4:118100697-118109948	36.2323	30.9832	0.855127	0.00267992
Emilin2	chr17:71601515-71660305	10.2332	9.03574	0.882983	0.0349684
Emp3	chr7:53173392-53176796	8.8823	6.92379	0.779504	0.0376497
Eno1	chr4:149611305-149622982	55.6956	47.5385	0.853541	0.00267992
Entpd2	chr2:25251393-25256843	11.058	9.48431	0.857688	0.0345523
Erbb3	chr10:128006423-128026557	6.26461	7.15968	1.14288	0.0345523
Errfi1	chr4:150229199-150242989	36.0368	32.6491	0.905993	0.0478759
Esam	chr9:37335673-37345904	7.28741	6.00753	0.824371	0.0136058
Fa2h	chr8:113869037-113917721	74.2001	64.1297	0.864281	0.00267992
Fam100a	chr16:4874778-4879851	61.7868	52.1408	0.843883	0.00267992
Fam108a	chr10:80046393-80053086	70.9069	60.5788	0.854343	0.00267992
Fam125b	chr2:33585475-33743466	35.3097	32.0633	0.908059	0.0423782
Fam126b	chr1:58579649-58643177	12.6256	14.0523	1.113	0.0263162
Fam13b	chr18:34569076-34666477	38.8305	42.905	1.10493	0.049695
Fam173a	chr17:25923524-25929229	51.2949	45.0839	0.878916	0.0358935
Fam178a	chr19:45005608-45059040	8.59913	9.82076	1.14206	0.00786111
Fam189b	chr3:88987146-88993211	21.3059	18.4261	0.864836	0.00463934
Fam195b	chr11:120404201-120411041	58.8797	52.4192	0.890276	0.0269049
Fam199x	chrX:133584132-133617040	3.20563	3.83648	1.19679	0.00267992
Fam19a1	chr6:96063147-96607192	3.36537	4.03956	1.20033	0.0289169
Fam57b	chr7:133960398-133973733	71.2316	62.8699	0.882612	0.0136058
Fam69c	chr18:84889633-84909828	1.02344	1.42288	1.39029	0.03918
Fam83d	chr2:158593834-158612373	1.7095	1.16527	0.681644	0.00923629
Fam89b	chr19:5728086-5729666	35.6478	30.5291	0.856409	0.00923629
Fam92a	chr4:12080868-12099162	48.4447	54.5824	1.12669	0.0192845
Fam96b	chr8:107163738-107165628	40.2203	34.9196	0.868208	0.0461708
Far1	chr7:120657375-120713972	31.0511	34.2963	1.10451	0.0461708
Fastk	chr5:23946857-23951053	39.147	33.2919	0.850433	0.00267992
Fat3	chr9:15714636-16182675	4.22674	4.73947	1.12131	0.0168144
Fau	chr19:6057887-6059524	140.32	122.369	0.872071	0.00463934
Fbxw5	chr2:25356297-25360990	45.2298	40.4855	0.895107	0.0245808
Fbxw7	chr3:84619498-84783120	29.5148	32.615	1.10504	0.0461708
Fcer1g	chr1:173159702-173164480	49.0454	40.4055	0.823839	0.00463934
Fcf1	chr12:86311879-86324253	20.6043	16.818	0.816237	0.0151411
Fcgr2b	chr1:172890688-172906202	7.38138	5.86414	0.79445	0.0136058
Fcgr3	chr1:172981299-172989534	22.3184	19.5494	0.875932	0.0460218
Fgf11	chr11:69611703-69615127	25.8794	21.748	0.84036	0.031187
Fkbp5	chr17:28536039-28623057	15.9523	13.0263	0.816578	0.00267992
Fmod	chr1:135934091-135944854	7.43457	6.17442	0.830501	0.00463934
Fmr1	chrX:65931729-65971136	16.4012	18.4254	1.12342	0.0225318
Fn1	chr1:71632096-71699745	7.14305	6.32852	0.885969	0.0249706
Fos	chr12:86814850-86818219	13.0316	10.6113	0.814275	0.00267992
Frmd8	chr19:5850973-5875208	21.0545	18.8186	0.893804	0.03918
Fscn1	chr5:143722033-143734868	66.5327	57.4844	0.864002	0.00267992
Fxc1	chr7:112789053-112790359	24.6842	20.7811	0.841879	0.0144388
Fxyd1	chr7:31836696-31840675	230.631	184.036	0.797967	0.00267992
Fxyd7	chr7:31827533-31836473	153.527	128.503	0.837006	0.00267992
G3bp2	chr5:92481171-92512761	91.8462	101.483	1.10492	0.031187
G530011O06Rik	chrX:166123178-166428729	2.61649	1.71346	0.65487	0.0457346
Gabarap	chr11:69804871-69808451	210.777	188.03	0.89208	0.0114907
Gabarapl2	chr8:114464602-114476815	44.1722	51.0613	1.15596	0.00923629
Gatsl3	chr11:4118253-4122412	7.91246	6.45287	0.815533	0.0192845
Gdap1	chr1:17135453-17154351	43.7589	48.3231	1.1043	0.0289169
Gdf1	chr8:72839673-72877172	37.1279	31.5081	0.848637	0.0395126
Gfap	chr11:102748649-102758514	1170.04	980.389	0.837911	0.00267992
Gga1	chr15:78707619-78725015	25.9484	22.9104	0.882921	0.0168144
Git1	chr11:77306913-77321276	85.2629	75.2093	0.882087	0.00463934
Gjb1	chrX:98572675-98580963	79.6507	68.681	0.862277	0.00267992
Gltp	chr5:115119510-115140944	138.838	123.989	0.893048	0.00637387
Gltpd1	chr4:155238831-155243549	19.2392	17.0868	0.888124	0.0345523
Gltscr1	chr7:16556610-16584844	5.56876	4.82239	0.865972	0.0185209
Gm13375	chr2:20890500-20891975	15.2052	13.009	0.855563	0.0289169
Gm14378	chr8:4248213-4251423	4.94962	3.68095	0.743683	0.0249706
Gm16677	chr14:69947763-69955194	1.83197	3.22636	1.76114	0.0442187
Gm7694	chr1:172228323-172236463	2.24859	1.83216	0.814804	0.0370295
Gm98	chr19:10282760-10315238	55.934	50.3253	0.899726	0.0199461
Gmps	chr3:63780064-63823000	8.53933	9.9123	1.16078	0.00637387
Gng13	chr17:25854116-25864360	60.3754	48.5032	0.80336	0.00923629
Gng3	chr19:8911418-8923173	103.153	87.2619	0.845946	0.00923629
Gpc3	chrX:49625603-49972224	3.08421	3.81696	1.23758	0.0317581
Gpkow	chrX:7274259-7287385	12.0387	13.626	1.13185	0.0263162
Gpm6a	chr8:55864786-56146231	159.895	176.296	1.10257	0.0345523
Gpnmb	chr6:48986516-49008181	9.03304	6.46982	0.716239	0.00267992
Gpr108	chr17:57374337-57387064	21.3854	18.7112	0.874952	0.0185209
Gpr137	chr19:7012559-7026383	74.6668	63.3102	0.847903	0.00267992
Gpr146	chr5:139835692-139936488	7.63997	6.64328	0.869543	0.0487931
Gpr56	chr8:97501008-97538108	43.7758	39.0578	0.892224	0.0185209
Gpsm3	chr17:34726750-34728699	3.59151	2.75389	0.766778	0.03918
Gpt	chr15:76527193-76530105	12.6111	10.3564	0.821213	0.00267992
Gpx3	chr11:54716354-54723889	26.7778	22.5756	0.843071	0.00463934
Gramd1a	chr7:31915145-31936069	30.3937	27.3217	0.898926	0.0423782
Grhpr	chr4:44994282-45003568	43.013	38.3469	0.891519	0.0461708
Gria2	chr3:80488857-80606713	53.1782	60.2149	1.13232	0.00923629
Grik1	chr16:87896141-88290503	5.16203	5.91427	1.14573	0.0475687
Grik2	chr10:48819268-49508560	8.13984	9.43123	1.15865	0.00923629
Grina	chr15:76077236-76080334	415.608	360.334	0.867004	0.00267992
Grm5	chr7:94732677-95283573	13.5989	15.2539	1.1217	0.0160795
Grn	chr11:102291635-102298123	40.474	34.7726	0.859134	0.00267992
Gstm1	chr3:107815167-107820891	276.211	250.047	0.905275	0.0345523
Gstp2	chr19:4040287-4042221	30.3036	25.0583	0.826908	0.00786111
Gtpbp4	chr13:8971723-8995258	17.0765	19.2652	1.12817	0.0269049
H1fx	chr6:87930414-87931476	18.76	14.1912	0.756461	0.00267992
H2afx	chr9:44142797-44144156	20.3574	17.5503	0.862109	0.0245808
Hapln2	chr3:87825671-87831433	90.6786	79.8062	0.8801	0.00267992
Havcr2	chr11:46268432-46294756	3.3168	2.68314	0.808954	0.0249706
Hba-a1,Hba-a2	chr11:32183671-32184493	207.254	133.123	0.642318	0.00267992
Hbb-b1,Hbb-b2	chr7:110961037-110962437	75.9248	49.5501	0.652621	0.00267992
Hdac2	chr10:36694349-36721694	46.0559	51.69	1.12233	0.0168144
Hdx	chrX:108688812-108810688	1.43392	1.7566	1.22503	0.0455322
Hgs	chr11:120328948-120345298	38.8895	34.7967	0.894758	0.0249706
Hif3a	chr7:17616341-17647776	4.12426	3.05686	0.74119	0.00267992
Hist2h2be	chr3:96025043-96027661	3.48587	4.22164	1.21107	0.0269049
Hmgn3	chr9:83003548-83040214	39.3717	45.228	1.14874	0.0232876
Hmha1	chr10:79479416-79494216	3.87859	3.29843	0.85042	0.0457346
Hnrnpa2b1	chr6:51410433-51419893	194.924	230.57	1.18287	0.00267992
Hnrnpc	chr14:52693054-52723703	64.3841	70.8775	1.10085	0.0452348
Hnrnph1	chr11:50191220-50200030	107.145	120.598	1.12556	0.00637387
Hnrnph2	chrX:131135824-131141593	27.5037	30.8324	1.12103	0.0355771
Hook1	chr4:95626401-95690965	6.84588	7.86673	1.14912	0.0217516
Hoxa10	chr6:52181195-52190853	10.4959	12.2204	1.1643	0.0232876
Hoxb5	chr11:96164825-96167435	30.9707	27.6253	0.891982	0.0484044
Hoxc10	chr15:102797226-102802328	27.8102	30.9998	1.11469	0.0467153
Hoxc5	chr15:102844438-102847860	4.69654	3.79164	0.807326	0.00463934
Hoxd10	chr2:74530004-74533159	7.70268	9.51086	1.23475	0.00267992
Hr	chr14:70953862-70973349	14.49	12.668	0.874258	0.00267992
Hrh3	chr2:179834177-179838927	11.8998	9.71035	0.81601	0.00267992
Hsp90aa1	chr12:111929245-111934605	93.5075	109.498	1.17101	0.00267992
Hsp90b1	chr10:86153585-86168189	201.536	235.258	1.16732	0.00267992
Hspa1a	chr17:35106303-35109101	1.52918	1.96232	1.28325	0.037971
Hspa4l	chr3:40549534-40594287	67.5511	75.6382	1.11972	0.00786111
Hspa5	chr2:34627609-34632049	142.936	169.141	1.18333	0.00267992
Hspb1	chr5:136363788-136365433	35.8914	28.3652	0.790306	0.00267992
Hspd1	chr1:55134677-55144776	58.747	68.9656	1.17394	0.00267992
Hsph1	chr5:150419419-150438890	106.539	123.048	1.15496	0.00267992
Ica1l	chr1:60045911-60099931	5.70143	6.87167	1.20525	0.00463934
Icam1	chr9:20820403-20833240	2.12778	1.64339	0.77235	0.0298681
Idh3g	chrX:71024301-71032236	141.719	127.41	0.899033	0.0245808
Ifi30	chr8:73286671-73290562	10.0788	8.24307	0.817862	0.0395126
Ifit3	chr19:34658018-34663472	7.05103	9.01982	1.27922	0.00267992
Ifitm3	chr7:148195488-148196643	37.287	29.6127	0.794183	0.00463934
Igf2	chr7:149836672-149856261	7.1766	6.22594	0.867533	0.0269049
Igsf8	chr1:174242537-174249966	70.7509	63.9143	0.903371	0.0298681
Il3ra	chr14:15179008-15188004	2.37731	1.62831	0.684938	0.0176875
Il6ra	chr3:89673245-89717084	2.0417	1.65454	0.810374	0.0475687
Ilk	chr7:112880243-112892852	55.9579	49.3707	0.882283	0.0249706
Inf2	chr12:113826994-113853768	29.0667	25.5119	0.877702	0.00463934
Inha	chr1:75503651-75506929	11.3217	9.77989	0.863818	0.0472116
Inpp5d	chr1:89516886-89617083	4.84422	4.06199	0.838523	0.00463934
Inpp5j	chr11:3394274-3404824	31.4966	26.8805	0.853441	0.00267992
Insl3,Jak3	chr8:74200281-74214476	3.35836	2.3351	0.69531	0.0249706
Ints1	chr5:140227235-140251632	16.6879	14.7723	0.88521	0.0136058
Ipo13	chr4:117567097-117587604	31.735	28.6565	0.902994	0.03918
Ipo4	chr14:56244465-56254515	33.9409	30.5723	0.900751	0.0349684
Ipw	chr7:66874527-66934248	36.5171	41.8028	1.14475	0.0395126
Iqsec2	chrX:148578810-148659779	11.3035	10.1221	0.895484	0.0418724
Irf5	chr6:29476624-29487320	3.91669	3.02149	0.77144	0.00923629
Irs2	chr8:10986963-11054541	14.2088	12.1717	0.856631	0.00637387
Itgam	chr7:135206153-135262005	8.49269	5.50977	0.648766	0.00267992
Itgax	chr7:135273081-135294171	2.00866	1.27218	0.633348	0.00267992
Itgb4	chr11:115836038-115874033	11.6868	9.71469	0.831253	0.00267992
Jmjd1c	chr10:66590005-66719074	11.9692	13.4306	1.1221	0.0199461
Josd2	chr7:51723349-51727028	71.2016	57.6726	0.80999	0.00267992
Junb	chr8:87500807-87502647	8.67265	7.43144	0.856882	0.0418724
Jund	chr8:73221637-73224515	30.8534	27.307	0.885056	0.0144388
Kcne1l	chrX:138739295-138740741	13.841	11.9047	0.860104	0.0408875
Kcnj16	chr11:110829346-110889281	26.7928	30.2671	1.12967	0.0136058
Kcnk12	chr17:88145160-88197334	6.12064	5.03936	0.823339	0.0308003
Kcnt2	chr1:142142833-142552979	2.88467	3.58324	1.24217	0.00267992
Kctd13	chr7:134072392-134089123	69.267	62.3415	0.900017	0.0327467
Kctd3	chr1:190794976-190831719	41.6048	37.7078	0.906333	0.0452348
Kdm4a	chr4:117809608-117852648	16.7024	15.0528	0.901236	0.0491775
Kdr	chr5:76329298-76374453	1.92913	2.40625	1.24732	0.00267992
Kif26b	chr1:180459255-180862988	2.92855	2.41468	0.824531	0.00267992
Klf13	chr7:71031236-71083801	17.3073	14.6961	0.849127	0.00267992
Klf15	chr6:90412619-90425203	18.9022	16.5104	0.873464	0.0199461
Klk6	chr7:51079913-51087397	140.643	121.678	0.865155	0.00267992
Krcc1	chr6:71222012-71235313	19.0525	21.8381	1.14621	0.0126906
Lag3	chr6:124854376-124861723	6.37821	5.01987	0.787034	0.00637387
Lamb2	chr9:108382192-108392861	7.15171	6.22111	0.869877	0.0136058
Laptm5	chr4:130469248-130492063	35.2001	28.6006	0.812515	0.00267992
Lcat	chr8:108463450-108467302	33.965	30.1754	0.888426	0.0418724
Ldhd	chr8:114150170-114154222	9.62458	8.07956	0.839471	0.00923629
Leng8	chr7:4088657-4099775	71.6035	63.401	0.885446	0.00267992
Lgals3	chr14:47993534-48005842	23.1926	17.2436	0.743496	0.00267992
Lgals3bp	chr11:118254065-118263245	27.8509	24.6544	0.885228	0.0160795
Lingo3	chr10:80295547-80306784	5.82183	4.90647	0.842771	0.0136058
Lmf2	chr15:89181434-89186090	11.2326	9.61099	0.855634	0.00923629
Lmtk3	chr7:53039316-53059500	30.3103	27.4743	0.906434	0.0418724
Lnpep	chr17:17664686-17761453	13.6362	15.3378	1.12479	0.0225318
Lpcat4	chr2:112079997-112087268	59.648	53.4828	0.89664	0.0274757
Lpl	chr8:71404453-71430831	6.90156	5.80574	0.841221	0.00267992
Lrp10	chr14:55082983-55089128	16.5243	14.2645	0.863244	0.00786111
Lrp1b	chr2:40452292-42509118	3.54593	4.10259	1.15699	0.00267992
Lrrc33	chr16:32142910-32165562	2.52374	1.74567	0.6917	0.00267992
Lrrc8a	chr2:30093288-30119310	29.2346	26.0755	0.89194	0.0160795
Lrrfip1	chr1:92895303-93025521	20.125	22.7712	1.13149	0.0249706
Lrrn2	chr1:134776931-134836582	23.9648	21.2785	0.887906	0.0199461
Lrrn3	chr12:41750676-43056573	12.0391	13.8102	1.14711	0.0176875
Lsm2	chr17:35118798-35122838	11.4581	9.37517	0.818213	0.0460218
Lsp1	chr7:149646774-149701914	7.62817	6.09137	0.798536	0.0144388
Ltbp4	chr7:28090159-28122631	8.72285	7.69202	0.881824	0.0343284
Ly6c1	chr15:74874447-74879267	45.1716	39.0793	0.86513	0.0217516
Ly6e	chr15:74785480-74790335	64.454	56.6416	0.878791	0.00637387
Ly6h	chr15:75395174-75397612	74.8652	64.7947	0.865485	0.0151411
Ly86	chr13:37437213-37510905	38.8454	32.2226	0.829509	0.00267992
Lyn	chr4:3605267-3718759	3.62928	2.96557	0.817124	0.0136058
Lypla2	chr4:135524139-135528509	63.9511	56.6198	0.885361	0.0151411
Lyz1	chr10:116724850-116729924	7.32383	5.82048	0.794732	0.0168144
Lyz2	chr10:116714596-116719328	88.1642	66.2247	0.751152	0.00267992
Lzts2	chr19:45089665-45120262	26.9177	23.1259	0.859134	0.00267992
Mafb	chr2:160189412-160192801	7.07796	5.88917	0.832043	0.00267992
Mafk	chr5:140267489-140278606	6.83594	5.87711	0.859737	0.037971
Malat1	chr19:5795689-5802671	191.907	213.294	1.11144	0.0245808
Man2b1	chr8:87607167-87622638	18.9857	16.8767	0.888916	0.0160795
Maoa	chrX:16196823-16264938	17.5829	19.6082	1.11519	0.0364446
Map1lc3a	chr2:155102099-155103809	159.059	135.185	0.849905	0.00267992
Map2k2	chr10:80568691-80587442	33.3703	29.9225	0.896681	0.0293215
Map3k6	chr4:132796732-132808843	1.54439	1.22238	0.791497	0.0293215
Mapk3	chr7:133903139-133909330	137.313	122.127	0.889406	0.0114907
Mapk8ip1	chr2:92223832-92241420	161.668	141.777	0.876964	0.00267992
Marcksl1	chr4:129190824-129193225	34.5131	29.8831	0.865848	0.00463934
Mast1	chr8:87435751-87461252	43.098	39.0241	0.905474	0.0338517
Mast3	chr8:73302015-73316332	30.5219	25.513	0.835892	0.00267992
Matr3	chr18:35721811-35751699	81.7023	92.7042	1.13466	0.00267992
Mboat2	chr12:25516463-25645164	16.8151	19.4879	1.15895	0.00463934
Mcf2	chrX:57309132-57400820	10.0005	11.3527	1.13521	0.0293215
Mdk	chr2:91762345-91772439	45.5567	39.436	0.865647	0.031187
Med15	chr16:17651313-17723023	22.0202	19.5636	0.888439	0.0208088
Med16	chr10:79357451-79371683	12.8708	11.0028	0.854865	0.00267992
Med25	chr7:52134755-52147736	24.5339	21.64	0.882045	0.0192845
Mertk	chr2:128524732-128627924	10.3969	9.05989	0.871403	0.0160795
Mesdc1	chr7:91029004-91032851	4.08193	3.47292	0.850803	0.037971
Metrn	chr17:25931515-25933990	69.8462	57.3501	0.821091	0.00267992
Mettl10	chr7:140019143-140044330	15.4205	17.9805	1.16601	0.0370295
Mfsd10	chr5:34976295-34979763	8.9279	7.27877	0.815284	0.00267992
Mfsd2a	chr4:122624093-122638431	30.3844	26.6379	0.876697	0.0136058
Mfsd5	chr15:102109886-102112175	28.2597	24.9742	0.883739	0.031187
Mga	chr2:119722963-119795317	6.35319	7.09005	1.11598	0.0269049
Mgst3	chr1:169302514-169323928	179.138	157.755	0.880634	0.00637387
Midn	chr10:79611034-79621112	13.525	11.8169	0.873708	0.0126906
Mir1897,Sox2ot	chr3:34459302-34576915	36.7868	42.1633	1.14615	0.0358935
Mir369,Mir410,Mir412,Mirg	chr12:110973190-110987667	20.214	31.8375	1.57502	0.00267992
Mknk2	chr10:80128073-80134721	12.3066	10.6879	0.868469	0.0176875
Mlf2	chr6:124881405-124886167	265.728	239.815	0.902483	0.0249706
Mlxipl	chr5:135582760-135614252	2.57232	1.96957	0.765678	0.00267992
Mnt	chr11:74644425-74659227	9.75845	8.57321	0.878542	0.0192845
Mobp	chr9:120058859-120085209	459.604	409.235	0.890408	0.0293215
Mon1a	chr9:107790459-107805470	13.6685	11.6478	0.852164	0.0102785
Mospd3	chr5:138037874-138042268	16.1884	12.3265	0.76144	0.00267992
Mpdu1	chr11:69468538-69476144	35.3301	31.2083	0.883335	0.0274757
Mpdz	chr4:80924403-81088709	13.5397	15.0074	1.1084	0.0376497
Mpeg1	chr19:12535268-12539775	26.6482	24.0201	0.901378	0.0358935
Mphosph10	chr7:71521426-71537122	10.3985	11.9332	1.14759	0.032041
Mpp6	chr6:50060239-50148597	24.076	28.6371	1.18945	0.00267992
Mrpl12	chr11:120345982-120350068	64.5731	57.7081	0.893686	0.0491775
Mrps12	chr7:29524659-29526800	68.4637	60.6991	0.886588	0.0478759
Mrps21	chr3:95666574-95674542	113.957	132.261	1.16062	0.0144388
Mt1	chr8:96702988-96704227	1173.55	908.095	0.773802	0.00267992
Mt2	chr8:96696517-96697467	732.568	579.746	0.791389	0.00267992
Mt3	chr8:96676506-96678048	781.128	619.845	0.793526	0.00267992
Mta1	chr12:114336488-114375417	19.8183	17.5272	0.884395	0.0256341
Mtap1s	chr8:73429872-73441428	15.7637	13.798	0.875302	0.0102785
Mtif2	chr11:29426456-29445255	10.6257	12.0182	1.13105	0.0484044
Mtpap	chr18:4375589-4397328	9.67887	11.0308	1.13968	0.0408875
Mtx3	chr13:93614741-93628185	19.4726	21.6576	1.11221	0.0269049
Mvk	chr5:114894314-114910599	16.907	14.8022	0.875507	0.0384511
Mxd4	chr5:34519228-34530359	32.5368	25.188	0.774139	0.00267992
Myo1c	chr11:75465010-75488136	5.09593	4.36565	0.856693	0.0151411
Myo1d	chr11:80295628-80593527	20.0336	18.0393	0.900452	0.0345523
Myo9a	chr9:59598980-59776673	13.2722	14.6162	1.10126	0.0405339
Naglu	chr11:100931407-100938985	5.19493	4.4138	0.849636	0.0475687
Nagpa	chr16:5195372-5204105	9.04305	7.72323	0.854051	0.0274757
Napa	chr7:16683991-16703324	121.899	106.613	0.874601	0.00267992
Nav2	chr7:56214442-56865458	5.05182	4.50023	0.890814	0.0345523
Nbeal1	chr1:60237442-60391549	2.86399	3.40738	1.18973	0.00267992
Nbeal2	chr9:110527292-110556665	2.56484	2.19127	0.85435	0.0160795
Nbl1	chr4:138638206-138648885	36.582	31.2438	0.854076	0.00637387
Ncam2	chr16:81200941-81624532	19.0779	21.6562	1.13515	0.0102785
Ncf1	chr5:134696129-134705495	6.67809	5.68533	0.851341	0.0293215
Nckap1	chr2:80341451-80421122	122.761	107.659	0.87698	0.00267992
Nckap1l	chr15:103284255-103329231	5.70799	4.91586	0.861224	0.0240944
Nckipsd	chr9:108710710-108720697	44.4162	40.367	0.908835	0.0452348
Ncln	chr10:80949203-80959108	20.7223	18.5002	0.892768	0.0364446
Ndufa7	chr17:33961558-33975258	186.388	154.392	0.828337	0.00267992
Ndufa8	chr2:35891853-35904812	190.168	170.241	0.895214	0.032041
Ndufaf4	chr4:24825229-24832148	9.57792	11.0047	1.14897	0.0225318
Ndufb7	chr8:86090656-86095522	228.776	205.78	0.899482	0.0418724
Ndufs1	chr1:63161044-63223396	77.5005	85.4897	1.10309	0.0423782
Nek1	chr8:63472016-63609031	12.5184	14.0461	1.12204	0.032041
Nemf	chr12:70412529-70458163	17.9663	20.0067	1.11357	0.037971
Net1	chr13:3881808-3917466	8.16519	7.13532	0.873871	0.033244
Nfix	chr8:87231497-87324239	30.7147	27.2532	0.887302	0.0192845
Nfkbia	chr12:56590395-56593634	29.2619	22.4555	0.767397	0.00267992
Nfyc	chr4:120430039-120504180	10.486	8.86683	0.845587	0.0144388
Ninj1	chr13:49282915-49291620	25.8834	20.5659	0.794559	0.00267992
Ninj2	chr6:120043397-120150356	8.68486	6.27588	0.722623	0.00463934
Nkx2-9	chr12:57712383-57714271	7.24754	5.72569	0.790018	0.0199461
Nmd3	chr3:69525976-69552968	12.7534	14.6217	1.14649	0.0408875
Noc4l	chr5:111077437-111082401	9.76657	8.37558	0.857576	0.032041
Nod1	chr6:54873935-54922606	4.78292	4.10867	0.85903	0.0298681
Nop58	chr1:59741849-59768354	13.3013	15.7981	1.18771	0.00463934
Npb	chr11:120469790-120470414	12.7114	9.70054	0.763137	0.031187
Npdc1	chr2:25258602-25265014	139.938	116.411	0.831876	0.00267992
Npepl1	chr2:173935851-173948203	12.0014	10.2799	0.856558	0.0168144
Npy	chr6:49772727-49779504	60.5933	50.8981	0.839996	0.00786111
Nr1d2	chr14:19036569-19071620	29.9609	33.4772	1.11736	0.0245808
Nr1h2	chr7:51805002-51809293	41.3228	36.345	0.879539	0.00786111
Nr4a1	chr15:101097276-101105225	6.8237	5.10844	0.748632	0.00267992
Ntsr2	chr12:16660275-16667042	153.102	138.976	0.907735	0.0358935
Nucb2	chr7:123647887-123684102	9.84889	11.6173	1.17955	0.0245808
Nudt22	chr19:7067508-7070527	14.1155	11.8181	0.837243	0.0293215
Nudt8	chr19:4000579-4002102	11.1427	8.80165	0.789903	0.0308003
Numbl	chr7:28043779-28067169	15.261	12.8365	0.841131	0.00267992
Nupr1	chr7:133766759-133768984	12.3265	9.66835	0.784355	0.0405339
Nus1	chr10:52137352-52159998	22.3643	25.2598	1.12947	0.0114907
Nxph4	chr10:126962528-126971615	22.6092	19.554	0.864869	0.0126906
Ola1	chr2:72930857-73052504	48.5882	53.8345	1.10797	0.0384511
Olfml3	chr3:103539316-103541924	23.8817	20.8963	0.874992	0.0245808
Olig1	chr16:91270013-91272184	123.323	110.118	0.892923	0.0126906
Opalin	chr19:41137909-41151603	38.8366	33.8472	0.871528	0.0343284
Orai1	chr5:123465082-123480461	6.04673	4.98643	0.824649	0.0256341
ORF61	chr10:79433468-79447075	59.9198	52.676	0.879108	0.0102785
Osmr	chr15:6763576-6824313	2.56542	2.12153	0.826972	0.0160795
Oxa1l	chr14:54980524-55036539	25.7342	22.6706	0.880952	0.0208088
Padi2	chr4:140462274-140513817	43.1578	38.472	0.891426	0.0160795
Paip1	chr13:120217406-120249127	19.5728	21.768	1.11216	0.0376497
Paip2b	chr6:83756052-83781735	23.8368	26.3888	1.10706	0.0448416
Paqr4	chr17:23863302-23877297	70.3572	62.4176	0.887153	0.00267992
Paqr6	chr3:88168510-88172463	33.8469	29.5554	0.873208	0.0144388
Paqr7	chr4:134052892-134064725	55.2456	48.7521	0.882461	0.00923629
Pax2	chr19:44831883-44912359	11.1747	9.76182	0.873564	0.0269049
Pcbp4	chr9:106356168-106368271	81.773	70.6775	0.864313	0.00786111
Pcdh15	chr10:73284614-74112477	4.25337	4.77967	1.12374	0.0457346
Pcdh20	chr14:88864553-88871203	2.11592	2.49116	1.17734	0.0455322
Pclo	chr5:14514917-14863459	13.7834	15.252	1.10655	0.03044
Pcsk1n	chrX:7496947-7505733	255.316	198.887	0.778984	0.00267992
Pcyt2	chr11:120471400-120479204	57.5058	51.9411	0.903232	0.0457346
Pdcd10	chr3:75320411-75360721	17.6855	20.8711	1.18012	0.00463934
Pddc1	chr7:148594082-148600024	15.4661	13.3236	0.861471	0.0293215
Pdia3	chr2:121239637-121264422	104.925	118.258	1.12707	0.00463934
Pdia4	chr6:47746139-47763511	26.7755	45.971	1.71691	0.00267992
Pdk2	chr11:94887571-94902685	88.4814	76.0471	0.85947	0.00267992
Pdlim1	chr19:40296728-40346106	9.92574	8.2569	0.831867	0.0176875
Pdlim2	chr14:70564024-70577479	51.1198	43.1225	0.843558	0.00267992
Pdlim7	chr13:55598847-55614800	43.9681	38.6539	0.879135	0.0460218
Peli3	chr19:4931854-4943092	15.4664	12.9668	0.838385	0.00463934
Per1	chr11:68912457-68923459	14.5889	12.0257	0.824305	0.00267992
Pex14	chr4:148334643-148473921	37.4559	33.2896	0.888768	0.0232876
Pfas	chr11:68799202-68821962	9.6913	5.03423	0.519459	0.00267992
Pfdn5	chr15:102156546-102161920	211.281	241.221	1.14171	0.00637387
Pfn1	chr11:70465348-70468152	158.783	138.808	0.874199	0.00267992
Pgf	chr12:86507590-86518235	11.156	9.30948	0.834482	0.0168144
Pggt1b	chr18:46399602-46440504	4.86408	5.67822	1.16738	0.0452348
Pgls	chr8:74116082-74120166	20.5542	16.6388	0.809509	0.00267992
Pgp	chr17:24607417-24608541	46.4301	41.0481	0.884084	0.032041
Phactr4	chr4:131911838-131978361	10.8441	9.33879	0.861186	0.00637387
Phc1	chr6:122267748-122287033	18.2075	16.2367	0.891759	0.0345523
Phf20l1	chr15:66409133-66476817	9.069	10.2376	1.12886	0.0199461
Phip	chr9:82759765-82869096	6.22987	6.97367	1.11939	0.0274757
Pias4	chr10:80616715-80630465	12.4264	10.4847	0.843744	0.0151411
Pigt	chr2:164323024-164333801	51.9951	46.2227	0.888982	0.0102785
Pik3r3	chr4:115894518-115975661	17.0499	19.6676	1.15353	0.00267992
Pip5kl1	chr2:32431338-32439299	9.54759	7.81505	0.818536	0.0102785
Pisd-ps1	chr11:3024023-3093466	75.4244	63.2595	0.838714	0.00267992
Pisd-ps2	chr17:3064317-3084183	20.0281	17.2812	0.862848	0.0249706
Pitpnm1	chr19:4100116-4113965	44.9616	40.4175	0.898934	0.0192845
Pkig	chr2:163484121-163551894	22.5908	18.6973	0.827651	0.00923629
Pkp4	chr2:58998906-59193262	148.439	134.99	0.909397	0.0370295
Pla2g3	chr11:3388229-3394169	9.74652	8.21385	0.842747	0.00463934
Plat	chr8:23868215-23893320	26.0332	22.9064	0.879892	0.0126906
Plbd2	chr5:120926555-120953632	52.4812	46.4203	0.884513	0.00923629
Plcb4	chr2:135567565-135838804	28.0192	31.0644	1.10868	0.0358935
Plcl1	chr1:55462789-55811129	17.7383	19.7577	1.11384	0.0298681
Pld3	chr7:28317036-28338131	147.846	131.717	0.890907	0.00923629
Pld4	chr12:113998865-114007197	10.4472	8.92923	0.854701	0.03044
Plekhb1	chr7:107792409-107810908	1026.32	928.097	0.904296	0.0364446
Plekhf1	chr7:39005672-39013013	17.6881	13.3968	0.757391	0.00267992
Plekhg2	chr7:29144622-29157681	1.51566	1.24308	0.820158	0.0475687
Plekhh3	chr11:101023992-101032616	6.14621	5.1363	0.835686	0.00637387
Plekhm2	chr4:141181648-141220030	57.0901	51.8379	0.908002	0.0364446
Plekho1	chr3:95792762-95799762	26.5917	22.6729	0.852631	0.00786111
Plk4	chr3:40603872-40620805	1.66792	2.08365	1.24925	0.0308003
Pllp	chr8:97198794-97220142	99.9608	83.0498	0.830824	0.00267992
Plvap	chr8:74021651-74035668	9.19215	7.46868	0.812506	0.00267992
Plxnb3	chrX:71002441-71017849	20.3897	18.1627	0.890778	0.0151411
Plxnd1	chr6:115904828-115945023	2.14551	1.7978	0.837936	0.0240944
Pml	chr9:58064986-58097593	2.63733	2.10106	0.796662	0.00267992
Pnmal1	chr7:17545143-17547669	21.7402	24.5594	1.12968	0.0395126
Pnpla2	chr7:148641086-148646642	21.9728	17.7442	0.807553	0.00267992
Polr3e	chr7:128061257-128090946	22.1763	18.3868	0.829119	0.00267992
Pom121	chr5:135845822-135870416	19.3078	17.1435	0.887905	0.0217516
Pomp	chr5:148672203-148687354	163.302	182.776	1.11925	0.0225318
Ppfia2	chr10:105907365-106370524	6.04592	7.17316	1.18645	0.00267992
Ppp1cb	chr5:32761342-32796085	84.5917	93.2725	1.10262	0.031187
Ppp1cc	chr5:122608287-122625278	5.40991	6.33184	1.17042	0.0478759
Ppp1r14a	chr7:30074338-30078409	161.149	133.75	0.829977	0.00267992
Ppp1r16a	chr15:76502109-76525345	19.9811	17.6573	0.8837	0.0245808
Ppp1r1b	chr11:98210051-98219597	48.767	43.3033	0.887963	0.0298681
Ppp1r35	chr5:138220145-138221335	8.876	7.14587	0.805078	0.0467153
Ppp1r3g	chr13:36059774-36062257	2.99056	2.33867	0.782017	0.032041
Ppp1r9a	chr6:4853319-5115661	21.5895	23.9733	1.11041	0.0240944
Ppp2r1a	chr17:21082417-21102869	221.154	199.116	0.90035	0.0176875
Prdx6	chr1:163170242-163181297	172.83	155.673	0.900729	0.0232876
Prima1	chr12:104435117-104480356	19.0504	15.6162	0.819731	0.00637387
Prpf4b	chr13:34967362-34994747	25.8118	28.7894	1.11536	0.0151411
Prph	chr15:98885604-98889409	55.513	49.7599	0.896365	0.0289169
Prr13	chr15:102289600-102293237	84.7236	73.6481	0.869275	0.00267992
Prr18	chr17:8533270-8536978	53.5651	45.2463	0.844697	0.00267992
Prr5l	chr2:101554441-101679137	17.4489	15.4378	0.884743	0.0192845
Prrt1	chr17:34766630-34769205	37.3664	30.3029	0.810967	0.00267992
Psenen	chr7:31346884-31348203	8.10664	5.76708	0.711402	0.0151411
Psip1	chr4:83101584-83132294	55.5831	62.4196	1.123	0.0114907
Psmb10	chr8:108459627-108462292	24.9771	21.6976	0.8687	0.0245808
Psmc6	chr14:45949498-45968746	82.7432	93.2095	1.12649	0.0136058
Psmd3	chr11:98543867-98557292	72.8573	64.9657	0.891684	0.0151411
Psme4	chr11:30671774-30780361	11.7656	13.1299	1.11596	0.0317581
Ptch1	chr13:63612840-63666828	24.4057	26.9233	1.10316	0.0475687
Ptgds	chr2:25322231-25325269	553.434	503.227	0.909281	0.0430091
Pth1r	chr9:110624588-110649649	7.37003	6.28141	0.852291	0.0384511
Ptms	chr6:124863692-124867964	257.2	222.645	0.865649	0.00267992
Ptov1	chr7:52118437-52125158	63.0862	56.0625	0.888665	0.0151411
Ptpn18	chr1:34516590-34530624	1.59497	1.08643	0.68116	0.037971
Ptpn23	chr9:110287592-110310714	18.0934	16.3741	0.904976	0.0457346
Ptprk	chr10:27794625-28317203	7.28698	8.29869	1.13884	0.0168144
Pxn	chr5:115956710-116005995	11.3924	9.60267	0.842901	0.00267992
Pycard	chr7:135134886-135137381	1.69582	1.20852	0.712646	0.0160795
Rab3c	chr13:110844395-111070414	42.1595	46.7884	1.10979	0.0168144
Rab3il1	chr19:10092717-10110076	8.1339	6.98097	0.858256	0.0345523
Rabac1	chr7:25754768-25757747	160.902	134.434	0.835502	0.00267992
Rabep1	chr11:70658264-70783475	27.1636	30.4665	1.12159	0.0478759
Ralgds	chr2:28368686-28408602	46.8911	42.2941	0.901964	0.03044
Ramp2	chr11:101107647-101109564	28.2097	23.2531	0.824294	0.00786111
Ranbp2	chr10:57909599-57956902	14.194	16.385	1.15436	0.00267992
Rapgef3	chr15:97575200-97598097	19.179	16.917	0.882059	0.0185209
Rasal3	chr17:32527605-32541753	1.95925	1.55301	0.792655	0.037971
Rasl11b	chr5:74591350-74595502	10.8483	9.27479	0.854953	0.03044
Rb1cc1	chr1:6204742-6266185	18.1306	20.2626	1.11759	0.0151411
Rbm38	chr2:172847402-172860232	3.3187	2.50863	0.755907	0.0160795
Rbm6	chr9:107675890-107775150	15.0188	16.9059	1.12565	0.0232876
Rcan3	chr4:134968223-134989720	34.0764	28.967	0.85006	0.037971
Rcn1	chr2:105226104-105239476	8.53127	9.73001	1.14051	0.0345523
Rcsd1	chr1:167579075-167638225	4.06864	3.39565	0.834591	0.0413615
Rela	chr19:5637489-5648130	14.959	12.8525	0.859182	0.00267992
Repin1	chr6:48543881-48549081	14.4908	12.8476	0.886604	0.038882
Reps2	chrX:158849885-159081533	14.1978	16.2049	1.14137	0.00267992
Rfx1	chr8:86590734-86620891	5.41098	4.40183	0.8135	0.00267992
Rgma	chr7:80458691-80564785	25.9333	23.416	0.902932	0.0461708
Rgs12	chr5:35292096-35376242	4.69427	3.96515	0.844679	0.031187
Rhbdf1	chr11:32109584-32122293	5.52058	4.52209	0.819133	0.00267992
Rhbdl1	chr17:25971409-25974072	27.9985	22.0972	0.789228	0.00267992
Rhob	chr12:8504564-8506791	162.964	145.538	0.893068	0.0144388
Rhog	chr7:109387636-109398632	77.9151	63.6785	0.817281	0.00267992
Rhoj	chr12:76409299-76502442	6.76247	5.04998	0.746766	0.00267992
Rhou	chr8:126177828-126187780	35.5267	31.951	0.899352	0.0308003
Rictor	chr15:6658380-6750400	7.58997	8.57248	1.12945	0.0185209
Rin3	chr12:103521283-103629064	1.32256	1.02868	0.777795	0.0405339
Rnasek	chr11:70051624-70053354	229.289	204.118	0.890222	0.0160795
Rnasel	chr1:155596555-155611351	2.52762	2.98945	1.18271	0.0274757
Rnf126	chr10:79221259-79229697	31.6168	27.5019	0.869851	0.0136058
Rnf144a	chr12:26991662-27100121	9.18694	8.13101	0.885062	0.031187
Rnf187	chr11:58745789-58752408	161.364	147.202	0.912236	0.0448415
Rnf208	chr2:25098448-25099781	132.788	114.506	0.862322	0.00267992
Rnf31	chr14:56210626-56222508	8.50455	7.45413	0.876487	0.038882
Rnh1	chr7:148346224-148358750	25.919	21.7835	0.840445	0.00267992
Rnpep	chr1:137159275-137180661	18.3991	15.8559	0.861776	0.0126906
Rnpepl1	chr1:94807401-94817162	15.2148	13.0862	0.860097	0.00786111
Rogdi	chr16:5008821-5013646	88.3454	75.9298	0.859465	0.00267992
Rom1	chr19:9001871-9003846	10.4776	8.32868	0.794903	0.00267992
Rpl10a	chr17:28465415-28467978	36.2092	29.5177	0.815199	0.00267992
Rpl13a	chr7:52380932-52384115	206.701	266.864	1.29106	0.00267992
Rpl14	chr9:120480633-120483770	206.519	228.129	1.10464	0.0349684
Rpl18a	chr8:73418620-73421342	59.4289	49.2783	0.829198	0.00267992
Rpl26	chr11:68715067-68718036	72.5409	61.36	0.845868	0.00463934
Rpl29	chr9:106331869-106333898	15.8426	12.5818	0.794175	0.0176875
Rpl36	chr17:56752817-56753669	37.6781	27.4778	0.729278	0.00267992
Rpl36a	chrX:131120192-131122601	69.003	58.57	0.848804	0.0160795
Rpl41	chr10:127985165-127986224	176.256	126.547	0.717973	0.00267992
Rpl7a	chr2:26766326-26768831	23.8078	19.8458	0.833584	0.00637387
Rplp1	chr9:61761089-61762317	962.099	763.568	0.793648	0.00267992
Rpph1	chr14:51427121-51427446	3.48341	9.37919	2.69253	0.00267992
Rps11	chr7:52377757-52379759	280.483	254.115	0.905991	0.0487931
Rps13	chr7:123475020-123477704	15.2854	12.061	0.789054	0.0349684
Rps14	chr18:60934249-60938200	245.998	214.699	0.872767	0.00463934
Rps15	chr10:79755175-79756859	477.71	431.563	0.9034	0.03044
Rps16	chr7:29135707-29137717	22.5775	17.5909	0.779134	0.00267992
Rps2	chr17:24857007-24858872	31.9676	26.8973	0.841393	0.00463934
Rps20	chr4:3761619-3762747	174.501	148.193	0.849239	0.00267992
Rps26	chr10:128061584-128063562	252.439	209.052	0.828129	0.00267992
Rps5	chr7:13507659-13512035	275.117	240.365	0.873683	0.00463934
Rps6kb2	chr19:4156976-4163245	18.1048	15.4094	0.851122	0.0136058
Rpusd1	chr17:25864695-25868401	34.7422	29.0609	0.836473	0.00267992
Rras	chr7:52273376-52277014	15.3834	12.4855	0.811622	0.00786111
Rtkn	chr6:83085801-83102573	40.6859	36.4966	0.897033	0.037971
Rtkn2	chr10:67442345-67506612	3.26218	2.75712	0.845177	0.0349684
Rttn	chr18:89141181-89300406	1.19495	1.47207	1.23191	0.0114907
Rusc1	chr3:88887900-88897285	64.2147	57.3088	0.892456	0.0199461
Ryr2	chr13:11645369-12199212	12.7146	14.0545	1.10538	0.0358935
Ryr3	chr2:112471538-112870488	5.35134	5.96867	1.11536	0.0298681
S100a16	chr3:90345144-90347073	121.856	105.547	0.866162	0.00267992
S100a8	chr3:90472992-90473956	1.53831	5.40315	3.51239	0.00463934
S100a9	chr3:90496554-90499613	1.39805	5.45019	3.89842	0.00267992
Sacs	chr14:61757293-61877327	2.22677	2.76127	1.24003	0.0263162
Samd4b	chr7:29184540-29221210	27.1755	24.2788	0.893408	0.0168144
Sarnp	chr10:128258826-128314694	37.2753	43.744	1.17354	0.00637387
Sbf1	chr15:89118666-89145742	30.2864	27.1188	0.895412	0.0199461
Scaf1	chr7:52258319-52271619	44.2039	39.4774	0.893075	0.0126906
Scai	chr2:38921734-39046250	4.51226	5.21211	1.1551	0.00267992
Scamp1	chr13:94971387-95055236	84.5521	93.6007	1.10702	0.028261
Scamp3	chr3:88981406-88986692	55.572	47.6176	0.856863	0.00267992
Scn1a	chr2:66108838-66278894	54.5751	60.3919	1.10658	0.0293215
Scn2a1	chr2:65508501-65605504	11.3993	12.6358	1.10847	0.0358935
Scrg1	chr8:59934719-59956382	65.35	56.3277	0.861939	0.0102785
Scrt1	chr15:76346632-76352559	81.0538	71.8226	0.88611	0.00786111
Sdr39u1	chr14:56516121-56519069	65.1704	57.8459	0.88761	0.0151411
Sec23ip	chr7:135888383-135928349	11.6036	13.9059	1.19841	0.00267992
Selplg	chr5:114267806-114280510	19.8466	15.9545	0.803891	0.00267992
Sept7	chr9:25060039-25116156	208.417	231.676	1.1116	0.0199461
Sepx1	chr17:24873586-24879723	59.4852	50.2851	0.845338	0.00267992
Serbp1	chr6:67216972-67239296	30.3597	33.5817	1.10613	0.0308003
Serpina3n	chr12:105644917-105652539	85.2382	63.0776	0.740016	0.00267992
Serpinb1b	chr13:33175971-33186249	56.0738	64.2368	1.14558	0.00267992
Serpini1	chr3:75361454-75446445	45.4502	53.4246	1.17545	0.00267992
Setx	chr2:28980511-29037991	7.90742	8.82534	1.11608	0.0317581
Sgk1	chr10:21601989-21719708	115.219	94.9163	0.82379	0.00267992
Sgk3	chr1:9788210-9892649	7.46537	6.60755	0.885093	0.038882
Sgta	chr10:80506817-80522899	74.6257	67.3763	0.902857	0.033244
Sh2b2	chr5:136694018-136720773	4.82409	3.57011	0.740059	0.00267992
Sh2d3c	chr2:32576574-32610527	13.0827	10.8717	0.830998	0.00267992
Sh3bgrl3	chr4:133683320-133684668	156.802	139.982	0.892731	0.0245808
Sh3bp2	chr5:34868432-34906288	3.87893	2.91899	0.752525	0.00267992
Sh3glb2	chr2:30200328-30214751	119.29	104.021	0.872001	0.00267992
Shf	chr2:122174627-122194654	8.97267	7.48176	0.833839	0.0245808
Shisa4	chr1:137268032-137271640	123.132	104.857	0.851582	0.00267992
Shisa5	chr9:108941140-108960280	35.3404	31.0295	0.878018	0.0102785
Sipa1	chr19:5651184-5663707	6.3157	5.20966	0.824875	0.00267992
Sirt2	chr7:29551770-29573684	212.21	185.214	0.872786	0.00267992
Skp1a	chr11:52045496-52060360	232.327	270.095	1.16256	0.00267992
Slc10a4	chr5:73398142-73404194	14.9029	13.0386	0.874904	0.0317581
Slc11a1	chr1:74421776-74432625	3.94859	3.14131	0.795552	0.0144388
Slc16a2	chrX:100892752-101017327	7.36039	6.21067	0.843796	0.00463934
Slc17a6	chr7:58877199-58926496	64.6312	71.5606	1.10721	0.0263162
Slc17a7	chr7:52419290-52431509	1.72402	1.33385	0.773686	0.0455322
Slc18a3	chr14:33221388-33279095	29.4042	24.6983	0.839958	0.00637387
Slc1a3	chr15:8584123-8660807	44.1203	50.0604	1.13463	0.00463934
Slc22a17	chr14:55525563-55531969	268.188	235.67	0.878749	0.00267992
Slc25a11	chr11:70457528-70460541	58.2114	52.1663	0.896153	0.0274757
Slc25a15	chr8:23486021-23509093	6.06066	6.92815	1.14313	0.0455322
Slc25a22	chr7:148615647-148623773	39.7456	35.2135	0.885972	0.0176875
Slc25a39	chr11:102264294-102268831	60.9134	53.8864	0.88464	0.0168144
Slc27a1	chr8:74092825-74110607	35.9216	31.6199	0.880248	0.00463934
Slc29a4	chr5:143178054-143198443	21.4987	19.2693	0.896301	0.0460218
Slc2a1	chr4:118781349-118809934	85.3865	71.0021	0.831538	0.00267992
Slc2a6	chr2:26876884-26883518	11.3811	9.68798	0.851234	0.0144388
Slc35a4	chr18:36830812-36843516	15.6035	13.2352	0.84822	0.0240944
Slc38a3	chr9:107553485-107571299	43.7635	39.0307	0.891855	0.0208088
Slc41a3	chr6:90554873-90596406	7.78043	6.54221	0.840855	0.0185209
Slc44a2	chr9:21125162-21159472	19.9678	17.6565	0.884249	0.0176875
Slc6a9	chr4:117507862-117545075	120.405	107.427	0.892214	0.00463934
Slc8a1	chr17:81772444-82137717	11.936	13.3122	1.1153	0.0192845
Slc9a7	chrX:19682880-19868890	12.2815	13.9675	1.13728	0.0370295
Slco2b1	chr7:106806313-106859850	6.5643	5.41437	0.824821	0.00267992
Smarca1	chrX:45162546-45245729	4.49238	5.23122	1.16447	0.0274757
Smc3	chr19:53674885-53720321	13.4481	14.897	1.10774	0.0491775
Smc5	chr19:23280930-23348387	7.50875	8.71513	1.16066	0.00267992
Smc6	chr12:11272691-11326591	10.668	11.9591	1.12103	0.0308003
Smchd1	chr17:71693833-71824683	6.68828	7.54741	1.12845	0.028261
Smox	chr2:131317597-131350919	50.6882	43.2542	0.853339	0.00267992
Snapc2	chr8:4253101-4256220	18.0385	15.4258	0.85516	0.0136058
Sncb	chr13:54860220-54867801	420.796	381.014	0.90546	0.028261
Snhg5	chr9:88415890-88417735	10.1329	12.7259	1.2559	0.00923629
Snrpc	chr17:27977031-27988912	15.1562	12.3068	0.811998	0.0317581
Snrpd1	chr18:10617793-10628228	43.98	50.0174	1.13728	0.0358935
Snta1	chr2:154202049-154233820	18.4591	15.9809	0.865746	0.0136058
Snx3	chr10:42221859-42255175	164.368	149.712	0.910834	0.0487931
Sorbs3	chr14:70580274-70607444	32.3954	28.4289	0.87756	0.00786111
Sox18	chr2:181404541-181406345	4.71754	3.45302	0.731954	0.00267992
Sox8	chr17:25702837-25707631	27.9193	24.8207	0.889016	0.0225318
Spast	chr17:74738326-74790453	11.212	12.4983	1.11473	0.0461708
Spop	chr11:95275396-95354724	53.5681	59.0836	1.10296	0.03918
Spred1	chr2:116947185-117005072	33.2134	36.9776	1.11333	0.0345523
Spsb1	chr4:149270392-149329115	21.3469	18.7455	0.878137	0.0168144
Srebf1	chr11:59918514-60034106	26.1447	21.3228	0.815569	0.00267992
Srebf2	chr15:81977698-82035390	44.1681	38.2491	0.865989	0.00267992
Srf	chr17:46683787-46693111	7.72701	6.805	0.880677	0.037971
Srgn	chr10:61957175-61970503	12.8308	10.737	0.836815	0.049695
Srp54a,Srp54b,Srp54c	chr12:56256090-56365681	26.1623	29.2014	1.11616	0.0478759
Srsf1	chr11:87861172-87867259	45.1538	49.9103	1.10534	0.0298681
Srsf10	chr4:135412006-135425814	13.4281	15.2153	1.13309	0.0349684
Ssb	chr2:69699618-69723661	73.98	83.7422	1.13196	0.0126906
Ssbp4	chr8:73121388-73132213	46.229	40.7058	0.880525	0.0208088
Ssh3	chr19:4261667-4269172	14.9094	13.2218	0.88681	0.0400892
St13	chr15:81195473-81230124	113.83	126.127	1.10803	0.0249706
St8sia3	chr18:64317377-64436834	16.534	18.5029	1.11908	0.0225318
St8sia4	chr1:97484258-97564171	2.78952	3.51816	1.26121	0.00267992
Stag2	chrX:39502588-39630352	16.4787	18.2356	1.10662	0.0408875
Stbd1	chr5:93032076-93035605	1.01557	1.43252	1.41056	0.0395126
Stk39	chr2:68048503-68310038	55.6991	49.481	0.888363	0.0102785
Stmn1	chr4:134024234-134029758	72.2366	83.2324	1.15222	0.00463934
Stra13	chr11:120572254-120575081	20.2335	16.3863	0.80986	0.0208088
Sult1a1	chr7:133816383-133819871	8.40141	6.16046	0.733265	0.00267992
Sumo1	chr1:59696277-59727678	39.1383	49.1614	1.25609	0.00267992
Syne1	chr10:4795848-5009592	3.58957	4.20959	1.17273	0.0102785
Sys1	chr2:164286470-164291010	25.6416	22.1602	0.864228	0.0102785
Syt4	chr18:31597461-31607069	49.9665	55.3562	1.10787	0.0256341
Tac2	chr10:127161533-127168824	73.8282	63.1853	0.855842	0.0114907
Taf15	chr11:83286609-83320242	32.2972	36.2067	1.12105	0.0289169
Tagln2	chr1:174430376-174437506	17.9367	15.6065	0.870088	0.0343284
Tank	chr2:61416642-61492226	15.6095	17.7722	1.13855	0.038882
Tcirg1	chr19:3896049-3907133	12.1791	10.7471	0.882422	0.0457346
Tecr	chr8:86095596-86118390	612.807	556.19	0.90761	0.0384511
Tenc1	chr15:101933418-101946832	12.2671	10.7738	0.878268	0.0144388
Terf1	chr1:15795738-15833510	8.8986	10.5388	1.18432	0.0249706
Tesk1	chr4:43455148-43467498	19.9935	17.9095	0.895766	0.0457346
Tex264	chr9:106561076-106588279	41.4449	36.732	0.886285	0.0269049
Tfeb	chr17:47873985-47929365	10.1336	8.75297	0.863757	0.031187
Tgfb1	chr7:26472020-26490015	5.05421	4.15287	0.821666	0.032041
Tgm2	chr2:157942140-157972128	7.67161	6.44593	0.840232	0.00267992
Thap7	chr16:17528074-17531145	18.2866	15.5301	0.849261	0.0263162
Tia1	chr6:86354212-86383399	15.9362	18.4814	1.15971	0.00267992
Tinagl1	chr4:129842843-129852366	6.43762	4.74723	0.73742	0.00267992
Tjap1	chr17:46394799-46419975	14.7425	12.0885	0.819976	0.00267992
Tle2	chr10:81038031-81053590	16.0913	14.0618	0.873876	0.0185209
Tle3	chr9:61220172-61266304	11.8441	10.055	0.848946	0.00267992
Tlr7	chrX:163742862-163768460	2.64791	2.19267	0.828076	0.0338517
Tm9sf2	chr14:122506303-122558825	42.5208	47.6072	1.11962	0.0192845
Tm9sf3	chr19:41285331-41338494	44.0775	48.9931	1.11152	0.0199461
Tmem104	chr11:115048800-115108339	10.1637	8.83052	0.868829	0.0136058
Tmem108	chr9:103385265-103664167	9.03333	7.95953	0.881129	0.0358935
Tmem121	chr12:114424113-114427733	7.36215	5.66512	0.769493	0.00267992
Tmem125	chr4:118213545-118216331	24.4362	21.8343	0.893523	0.0487931
Tmem143	chr7:53152438-53172783	15.3355	13.4479	0.876913	0.0308003
Tmem147	chr7:31512719-31514553	95.3622	83.9742	0.880582	0.0144388
Tmem151a	chr19:5079336-5085477	74.7943	63.5105	0.849136	0.00267992
Tmem176a	chr6:48791481-48795363	33.2552	25.6832	0.772306	0.00267992
Tmem176b	chr6:48783810-48791373	63.3293	50.0647	0.790546	0.00267992
Tmem180	chr19:46431369-46449744	11.6045	9.40271	0.810264	0.00267992
Tmem184b	chr15:79191113-79233733	33.8323	29.9685	0.885796	0.0102785
Tmem189	chr2:167468724-167487044	56.8495	51.4277	0.904629	0.0478759
Tmem214	chr5:31172019-31179840	23.8999	21.491	0.899209	0.0478759
Tmem223	chr19:8845485-8846965	23.1118	18.8744	0.816656	0.0114907
Tmem30a	chr9:79616747-79641237	162.454	179.397	1.10429	0.0317581
Tmem47	chrX:78315982-78343214	43.5405	48.1046	1.10482	0.033244
Tmem55b	chr14:51544623-51550524	33.3368	29.7411	0.89214	0.0349684
Tmem68	chr4:3476187-3501915	9.89202	11.2893	1.14125	0.0408875
Tmem9	chr1:137904795-137931607	47.5603	42.5185	0.893991	0.0308003
Tmem98	chr11:80623916-80635535	20.9186	18.2058	0.870316	0.033244
Tnfrsf1b	chr4:144802270-144836773	2.05645	1.70545	0.829318	0.0317581
Tob2	chr15:81678699-81688756	10.3754	8.67629	0.836237	0.00267992
Tomm6	chr17:47823593-47828041	91.4753	78.2426	0.855341	0.00267992
Top2b	chr14:17197719-17263301	20.4359	23.0587	1.12834	0.0126906
Topors	chr4:40206638-40217254	6.93696	7.98221	1.15068	0.0298681
Tppp3	chr8:107991391-107995322	375.882	327.553	0.871425	0.00267992
Tprn	chr2:25118117-25125406	19.4783	17.3324	0.889831	0.032041
Tpst2	chr5:112705726-112744376	12.382	10.6069	0.856639	0.0263162
Tra2a	chr6:49193919-49214051	45.1742	51.3561	1.13685	0.0126906
Trafd1	chr5:121821733-121835624	17.1115	15.1916	0.887801	0.03918
Trem2	chr17:48485725-48491598	33.0793	24.1003	0.728561	0.00267992
Trim59	chr3:68839215-68848664	13.6682	15.8818	1.16195	0.00267992
Trip11	chr12:103075581-103151381	8.22015	9.26319	1.12689	0.0355771
Trmt11	chr10:30254030-30320555	3.83698	4.62875	1.20635	0.0245808
Tro	chrX:147079845-147091979	39.3213	45.5382	1.15811	0.0245808
Trp53	chr11:69393860-69405375	13.8767	11.9009	0.857617	0.028261
Trpc1	chr9:95607047-95650777	6.82383	7.86943	1.15323	0.03044
Tsc22d4	chr5:138187196-138209681	74.537	62.7474	0.841829	0.00267992
Tspan14	chr14:41719732-41780096	17.2643	14.9542	0.866192	0.0114907
Tssc1	chr12:29436692-29552356	15.6331	13.4784	0.862171	0.0249706
Ttbk2	chr2:120558551-120676320	28.4121	31.1469	1.09625	0.0460218
Ttc14	chr3:33699116-33743232	15.153	17.0277	1.12372	0.0249706
Ttyh2	chr11:114536781-114582298	37.1952	33.5704	0.902547	0.0358935
Ttyh3	chr5:141096531-141124985	44.074	38.6777	0.877563	0.00267992
Tuba1a	chr15:98780277-98783932	215.275	188.273	0.87457	0.00267992
Tubgcp5	chr7:63049517-63086817	12.3167	13.8729	1.12635	0.0289169
Txlnb	chr10:17516024-17565469	1.49656	1.89422	1.26572	0.0114907
Txndc16	chr14:45754122-45839069	31.1427	34.4486	1.10615	0.031187
Txndc9	chr1:38040711-38054053	10.7786	12.1976	1.13165	0.0199461
Txnl1	chr18:63822454-63852013	41.8552	46.4478	1.10973	0.0338517
Tyrobp	chr7:31198806-31202598	132.191	106.175	0.803194	0.00267992
Uba3	chr6:97133809-97155636	46.9373	52.0106	1.10809	0.0345523
Ubc	chr5:125866334-125870387	63.2728	57.0926	0.902325	0.0327467
Ube2q2	chr9:54997175-55055336	23.9667	27.1355	1.13222	0.0144388
Ube2s	chr7:4759615-4763942	12.5021	10.3833	0.830524	0.0343284
Ubl7	chr9:57758792-57777775	62.1427	55.4202	0.891822	0.0343284
Ubr3	chr2:69735302-69862070	28.0708	30.8308	1.09832	0.0475687
Ubxn2a	chr12:4885837-4914326	46.0804	52.8888	1.14775	0.00267992
Uchl1	chr5:67067359-67078473	584.628	523.992	0.896283	0.0126906
Uchl5	chr1:145624407-145654596	44.7376	50.5219	1.12929	0.0151411
Ucp2	chr7:107641853-107650682	17.5765	14.4652	0.822985	0.00267992
Ucp3	chr7:107621499-107634941	6.2503	5.18927	0.830243	0.0168144
Uggt2	chr14:119384206-119498656	5.53224	6.22057	1.12442	0.0400892
Ulk1	chr5:111213507-111239100	24.0161	21.5166	0.895924	0.0208088
Unc5a	chr13:55050792-55122746	16.4818	14.6194	0.887003	0.0263162
Unc93b1	chr19:3935185-3949340	12.804	10.8888	0.850422	0.0136058
Upf2	chr2:5872514-5977749	20.803	23.058	1.1084	0.032041
Upf3b	chrX:34631828-34650317	17.421	19.703	1.13099	0.0405339
Uqcrq	chr11:53242449-53244333	303.94	259.785	0.854725	0.00267992
Usp15	chr10:122550299-122633979	22.0134	24.5645	1.11589	0.0343284
Usp2	chr9:43875103-43903710	8.80996	7.37473	0.83709	0.00267992
Usp9x	chrX:12648623-12750453	18.8417	20.7573	1.10167	0.0364446
Uts2	chr4:150371205-150375919	34.2012	40.0661	1.17148	0.0408875
Vasp	chr7:19842278-19857203	10.7698	9.22394	0.856463	0.0208088
Vat1	chr11:101320061-101327513	39.6228	35.9052	0.906175	0.0460218
Vdac3	chr8:23687546-23704285	50.0207	56.0393	1.12032	0.032041
Vegfb	chr19:7056961-7062141	96.9714	84.7702	0.874177	0.00637387
Vim	chr2:13495937-13504453	125.793	101.29	0.805212	0.00267992
Vps13a	chr19:16689855-16855423	4.85537	5.43848	1.1201	0.038882
Vps13c	chr9:67688202-67843441	6.83537	7.75021	1.13384	0.0136058
Vps28	chr15:76452517-76456457	151.989	134.623	0.885742	0.00786111
Vwa5b2	chr16:20589654-20605450	25.0332	22.4063	0.895063	0.0269049
Wapal	chr14:35487113-35559403	10.9742	12.4568	1.1351	0.0151411
Wasf2	chr4:132686547-132754245	11.0473	9.6885	0.877002	0.0160795
Wbp1	chr6:83069037-83071455	30.095	26.6789	0.886489	0.0461708
Wbp2	chr11:115939886-115948278	322.923	291.521	0.902757	0.0192845
Wdr35	chr12:8980806-9035653	12.5451	14.0031	1.11622	0.0460218
Wdtc1	chr4:132848380-132895230	25.3933	22.5977	0.889908	0.0192845
Wfs1	chr5:37357342-37380221	33.7818	29.6955	0.879038	0.00637387
Wisp2	chr2:163646569-163658883	2.18611	1.42108	0.65005	0.00267992
Wnt3	chr11:103635488-103679335	4.33483	3.68713	0.850582	0.0435934
Xdh	chr17:74233247-74299522	4.52501	3.87392	0.856113	0.0256341
Xpo1	chr11:23156040-23197597	24.4895	27.9969	1.14322	0.00463934
Yes1	chr5:32913543-32989439	5.10734	6.29856	1.23324	0.00267992
Yif1b	chr7:30023341-30033486	42.6093	35.207	0.826275	0.00267992
Yipf6	chrX:96133119-96144359	14.1671	15.7536	1.11198	0.0408875
Yme1l1	chr2:23012024-23054780	21.8821	24.3548	1.113	0.0327467
Ypel4	chr2:84574360-84578034	56.806	48.833	0.859645	0.0102785
Ythdc2	chr18:44988318-45049374	6.25969	7.02752	1.12266	0.0475687
Zbtb16	chr9:48462401-48644050	12.3067	9.36977	0.761355	0.00267992
Zbtb45	chr7:13591014-13595149	10.9542	9.34713	0.853292	0.0185209
Zbtb6	chr2:37281019-37286439	3.57583	4.18918	1.17153	0.0199461
Zbtb7b	chr3:89181567-89202701	11.8554	10.2872	0.867723	0.0225318
Zc3h13	chr14:75684179-75744233	13.6308	15.1625	1.11237	0.0358935
Zcrb1	chr15:93216543-93228721	80.5941	91.9063	1.14036	0.0151411
Zdhhc15	chrX:101732308-101866403	1.81772	2.15087	1.18328	0.0452348
Zdhhc17	chr10:110378835-110447122	34.5562	38.6101	1.11731	0.0168144
Zdhhc8	chr16:18220845-18235229	18.6195	16.2466	0.872558	0.00267992
Zfml	chr6:83864346-83936865	19.4092	22.0426	1.13568	0.00637387
Zfp182	chrX:20603309-20639164	3.28868	3.95824	1.2036	0.00463934
Zfp322a	chr13:23444972-23461071	6.51385	7.5304	1.15606	0.0144388
Zfp329	chr7:13389126-13404209	4.59403	5.30038	1.15375	0.0136058
Zfp330	chr8:85287518-85298025	14.1289	16.1487	1.14296	0.0472116
Zfp35	chr18:24148134-24163872	8.01668	9.2503	1.15388	0.0240944
Zfp354c	chr11:50624586-50641233	8.32063	9.5072	1.14261	0.0151411
Zfp36	chr7:29161802-29164247	6.56857	5.23578	0.797096	0.0102785
Zfp369	chr13:65380161-65399103	4.78057	5.57342	1.16585	0.0395126
Zfp385a	chr15:103144325-103170517	73.9778	66.6882	0.901462	0.0269049
Zfp40	chr17:23310835-23330195	4.49804	5.21375	1.15912	0.03044
Zfp414	chr17:33766036-33768659	23.4926	19.1781	0.816346	0.00267992
Zfp579	chr7:4944453-4947703	12.3746	10.4588	0.845183	0.00637387
Zfp580	chr7:5003133-5005325	8.82998	6.94838	0.786908	0.00786111
Zfp597	chr16:3861543-3872374	4.03525	4.71965	1.16961	0.00923629
Zfp61	chr7:25076064-25084568	5.05201	5.9815	1.18398	0.0370295
Zfp628	chr7:4866818-4873605	3.23666	2.70941	0.837101	0.038882
Zfp703	chr8:28087807-28091934	9.88838	8.5175	0.861365	0.0102785
Zfp738	chr13:67768377-67784449	3.51468	4.07321	1.15891	0.0384511
Zfp760	chr17:21844707-21862603	3.69239	4.3293	1.17249	0.0308003
Zfp771	chr7:134388039-134398315	18.67	15.4283	0.826369	0.0114907
Zfp871	chr17:32902441-32925232	11.4726	12.6604	1.10353	0.0435934
Zfp943	chr17:22099525-22131333	10.7406	12.3068	1.14582	0.0293215
Zfp945	chr17:22983663-23004101	2.57427	3.17197	1.23218	0.00267992
Zfp946	chr17:22561234-22593656	11.141	12.9144	1.15918	0.0126906
Zfp952	chr17:33130083-33142402	5.44995	6.45253	1.18396	0.0199461
Zfp955a	chr17:33376451-33392090	2.25574	2.76313	1.22493	0.0232876
Zfpl1	chr19:6080037-6084891	21.3459	18.5419	0.86864	0.0405339
Zfpm1	chr8:124806040-124861147	7.30512	6.22153	0.851667	0.0168144
Zfyve16	chr13:93257703-93300765	5.09398	5.97393	1.17274	0.00463934
Zkscan16	chr4:58956499-58971227	12.4925	14.5799	1.16709	0.00463934
Zmiz2	chr11:6289366-6306165	62.798	54.8475	0.873396	0.00267992
Znhit2-ps	chr19:6061206-6062468	18.2293	15.4391	0.846939	0.0168144
Zufsp	chr10:33646741-33671018	5.26861	6.40969	1.21658	0.0102785
Zwint	chr10:72117642-72132537	195.604	216.182	1.1052	0.0293215
Zyx	chr6:42299826-42308394	53.0697	46.3261	0.872929	0.00463934
